# Supplementary material for: The Functional and Physicochemical Properties of Rice Protein Concentrate Subjected to Acetylation
Source: Molecules. 2023 Jan 12;28(2):770. doi: 10.3390/molecules28020770 (PMC9864533; doi:10.3390/molecules28020770)
Supplement: Supplementary file 1 [file molecules-28-00770-s001.zip]

Archive with 1 entries (1 files):
- molecules-2062870-supplementary.pdf
